# Supplementary material for: Reaction Norms in Natural Conditions: How Does Metabolic Performance Respond to Weather Variations in a Small Endotherm Facing Cold Environments?
Source: PLoS One. 2014 Nov 26;9(11):e113617. doi: 10.1371/journal.pone.0113617 (PMC4245212; doi:10.1371/journal.pone.0113617)
Supplement: Table S1 — Full model explaining mass and sex independent BMR variation. Residual BMR were extracted from an ANCOVA controlling for body mass and sex. Residual minimal absolute humidity was extracted from a polynomial regression and controls for the effect of ambient temperature. (XLS) [file pone.0113617.s001.xls]

## Sheet: Table S1 - BMR full model
BMR - N = 243 (176 individuals)
Full model - AICc = -1119.5
LME fit by REML: resBMR ~ poly(Tmin,3) + poly(Pmin,3) + poly(Wmax,3) + poly(resAHmin,3) + (1|BirdID)
Random effects
	Group Name	Variance	Std.Dev.
	BirdID (Intercept)	4.891e-05	0.006994
	Residual	0.0002012	0.014186
Fixed effects
		Estimate	s.e.m	p-value
	(Intercept)	166	561.9	0.7683
	Tmin	-0.0003427	0.0002021	0.0913
	Tmin²	7.959e-07	8.956e-06	0.9293
	Tmin3	-2.734e-07	6.04e-07	0.6512
	Pmin	-4.986	16.93	0.7689
	Pmin²	0.04993	0.17	0.7695
	Pmin3	-0.0001667	0.0005691	0.7701
	Wmax	0.01506	0.008691	0.0846
	Wmaw²	-0.006531	0.00407	0.1099
	Wmax3	0.0008062	0.0005676	0.1569
	resAHmin	0.001108	0.001718	0.5197
	resAHmin²	0.0005965	0.0009641	0.5367
	resAHmin3	2.057e-06	0.0003116	0.9947
