# Supplementary material for: Reaction Norms in Natural Conditions: How Does Metabolic Performance Respond to Weather Variations in a Small Endotherm Facing Cold Environments?
Source: PLoS One. 2014 Nov 26;9(11):e113617. doi: 10.1371/journal.pone.0113617 (PMC4245212; doi:10.1371/journal.pone.0113617)
Supplement: Table S2 — Full model explaining mass and sex independent Msum variation. Residual Msum were extracted from an ANCOVA controlling for body mass and sex. Residual minimal absolute humidity was extracted from a polynomial regression and controls for the effect of ambient temperature. (XLS) [file pone.0113617.s002.xls]

## Sheet: Table S2 - Msum full model
Msum - N = 222 (162 individuals)
Full model - AICc = -115.2
LME fit by REML: resMsum ~ poly(Tmin,3) + poly(Pmin,3) + poly(Wmax,3) + poly(resAHmin,3) + (1|BirdID)
Random effects
	Group Name	Variance	Std.Dev.
	BirdID (Intercept)	0.003249	0.057
	Residual	0.014635	0.121
Fixed effects
		Estimate	s.e.m	p-value
	(Intercept)	2959	5315	0.63121
	Tmin	-0.01651	0.00183	<0.0001
	Tmin²	-0.000417	7.468e-05	<0.0001
	Tmin3	1.718e-05	5.47e-06	0.00193
	Pmin	-90.28	160.2	0.62728
	Pmin²	0.9177	1.609	0.62341
	Pmin3	-0.003108	0.005385	0.61959
	Wmax	0.01674	0.09085	0.854
	Wmaw²	-0.0009379	0.04187	0.98215
	Wmax3	-0.0009162	0.005802	0.87468
	resAHmin	-0.01378	0.0176	0.43465
	resAHmin²	0.04372	0.01378	0.00175
	resAHmin3	0.01096	0.005121	0.03354
