# Supplementary material for: Reaction Norms in Natural Conditions: How Does Metabolic Performance Respond to Weather Variations in a Small Endotherm Facing Cold Environments?
Source: PLoS One. 2014 Nov 26;9(11):e113617. doi: 10.1371/journal.pone.0113617 (PMC4245212; doi:10.1371/journal.pone.0113617)
Supplement: Table S3 — BMR monthly variation. Least square means of BMR were calculated from a linear mixed effect model including body mass and month as fixed parameters and bird ID as random variable. (XLS) [file pone.0113617.s003.xls]

## Sheet: Table S3 - BMR change
BMR - N = 243 (176 individuals)
BMR ~ month +mass + (1|BirdID)
Month: F7,225 = 3.3, p< 0.001; Mass:F1,194 =123.7, p < 0.01 ; BirdID: df = 1; X² = 6.6, p = 0.01
		Month	Mean (W)	sem
		Aug	0.257696	0.00325448
		Sep	0.251858	0.00356028
		Oct	0.256184	0.00310665
		Nov	0.257491	0.00270933
		Dec	0.263012	0.00295
		Jan	0.26112	0.00371089
		Feb	0.267737	0.00217474
		Mar	0.258586	0.0023746
Seasonal increase between August and February = 3.9%
