# Supplementary material for: Reaction Norms in Natural Conditions: How Does Metabolic Performance Respond to Weather Variations in a Small Endotherm Facing Cold Environments?
Source: PLoS One. 2014 Nov 26;9(11):e113617. doi: 10.1371/journal.pone.0113617 (PMC4245212; doi:10.1371/journal.pone.0113617)
Supplement: Table S5 — Data used for the analyses. (XLS) [file pone.0113617.s005.xls]

## Sheet: Table S5 - Data
Month	BirdID	resBMR	resMsum	Tmin	RHmin	Pmin	Wmax	AHmin
August	95098	0.0069		17.15	81.36	99.82	1.41	11.87
August	95111	0.0348	-0.3872	18.23	65.62	99.81	2.02	10.22
August	95112	-0.0258	-0.2379	18.23	65.62	99.81	2.02	10.22
August	95109	-0.0112	-0.3306	22.87	38.84	99.67	2.85	7.92
August	95032		-0.1377	16.58	45.19	99.83	2.9	6.37
August	95113		-0.365	16.58	45.19	99.83	2.9	6.37
August	95114	0.0238	-0.4834	12.29	77.36	100.11	1.7	8.39
August	95116	-0.0242	-0.4611	13.72	68.31	100.14	1.24	8.09
August	95139	-0.0304	-0.2659	14.83	67.35	100.19	1.23	8.54
August	95165	-0.0036	-0.2985	14.83	67.35	100.19	1.23	8.54
August	95117	0.0217	-0.5074	16.79	54.64	100.85	1.25	7.8
August	95118	0.0027	-0.3515	20.76	46.08	100.84	1.8	8.32
August	95119	-0.0142	-0.0661	20.76	46.08	100.84	1.8	8.32
August	95035	-0.0183	-0.2156	20.03	58.58	101.12	1.37	10.14
August	95120	0.0074	-0.1939	16.53	68.9	101.22	1.02	9.69
August	95121	-0.002	-0.2199	16.53	68.9	101.22	1.02	9.69
August	95122	0.0048	-0.3024	14.94	67.36	100.29	1.51	8.6
August	95150	-0.0165	-0.2961	19.73	49.17	100.28	1.74	8.36
August	95167	0.008	-0.3952	19.73	49.17	100.28	1.74	8.36
August	95201	-0.0108	-0.3153	19.73	49.17	100.28	1.74	8.36
August	95032	0.0209		25.93	42.91	99.97	2.98	10.41
August	95117	0.0129	-0.3105	23.32	60.65	100	1.88	12.69
August	95202	-0.0259	-0.3276	23.79	49.43	99.99	2.87	10.63
August	95034	-0.0332	-0.2125	25.23	58.4	99.94	1.53	13.62
August	95164	-0.0196	-0.324	25.23	58.4	99.94	1.53	13.62
September	95113	-0.004		25.37	62.35	99.73	1.89	14.66
September	95168	-0.0453	-0.2285	29.33	47.49	99.61	2.89	13.9
September	95056	-0.0041	-0.3628	15.91	55.64	100.2	1.33	7.54
September	95142	-0.0221	-0.1712	15.91	55.64	100.2	1.33	7.54
September	95203	-0.0358	-0.2699	12.33	77.51	100.25	0.68	8.43
September	95205	0.0197		15.91	55.64	100.2	1.33	7.54
September	95041	-0.0063	-0.122	10.1	91.36	99.21	2.35	8.64
September	95008	0.0049	-0.1449	11.83	90.67	99.53	1.24	9.56
September	95111	-0.0094	-0.1751	13.49	81.59	99.87	0.63	9.53
September	95206	-0.0051	-0.1521	13.49	81.59	99.87	0.63	9.53
September	95207	-0.0049	-0.3398	13.49	81.59	99.87	0.63	9.53
September	95025	-0.0013	-0.0911	10.23	89.01	100	0.79	8.48
September	95045	-0.0125	-0.1985	11.17	84.21	100.03	0.68	8.52
September	95100	-0.0255	0.0431	11.17	84.21	100.03	0.68	8.52
September	95208	0.0091	-0.2641	11.17	84.21	100.03	0.68	8.52
September	95209	-0.0133	-0.1152	9.82	79.71	100.52	0.76	7.41
September	95210	0.0029	-0.1504	9.82	79.71	100.52	0.76	7.41
September	95211	-0.0188	-0.0377	9.82	79.71	100.52	0.76	7.41
September	95213	-0.0184	-0.2838	10.53	75.05	100.53	0.93	7.29
October	95008	-0.0133	-0.0888	10.39	75.06	99.01	2.91	7.23
October	95011	-0.0367	-0.1401	10.39	75.06	99.01	2.91	7.23
October	95113	-0.0251	-0.4631	10.93	71.1	99.3	2.9	7.08
October	95214	0.0016	-0.3645	9.37	78.3	98.92	2.55	7.07
October	95111	-0.0231	-0.143	7.61	64.97	101.03	1.58	5.24
October	95112	-0.0134	-0.0935	6.96	67.58	100.95	1.72	5.22
October	95122	0.0077	-0.1561	6.96	67.58	100.95	1.72	5.22
October	95048	0.0007	0.0041	5.63	52.87	98.96	3.86	3.75
October	95152	-0.0149		5.63	52.87	98.96	3.86	3.75
October	95153	-0.044	-0.159	5	58.24	98.98	3.08	3.96
October	95215	0.026		4.79	61.2	99	2.64	4.1
October	95011	-0.0171	-0.0733	4.22	75.99	98.5	2.63	4.9
October	95082	0.0152	-0.1451	4.22	75.99	98.5	2.63	4.9
October	95083	0.0139	-0.0683	4.22	75.99	98.5	2.63	4.9
October	95117	0.0123	-0.2636	4.22	75.99	98.5	2.63	4.9
October	95084	0.0097	-0.0005	4.68	62.21	98.46	3.58	4.14
October	95085	0.0058	-0.0483	4.68	62.21	98.46	3.58	4.14
October	95086	0.0087	0.0182	4.65	64.78	98.42	3.68	4.3
October	95087	-0.0044	-0.0746	4.31	82.01	99.61	0.8	5.33
October	95202	-0.0171	-0.1592	3.51	84.96	99.58	1.15	5.23
October	95089	-0.0053	-0.0005	-0.91	71.75	98.99	4.93	3.27
October	95111	0.0086	-0.0891	-1.66	79.01	99.05	4.88	3.42
October	95112	-0.0097		-1.66	79.01	99.05	4.88	3.42
October	95090	-0.0048	-0.1445	-1.09	66.32	99.4	2.01	2.98
October	95091	-0.0016	-0.0743	-0.49	65.37	99.43	2.32	3.06
October	95215	-0.0003	-0.0966	-1.09	66.32	99.4	2.01	2.98
November	S01	0.0036	-0.0195	1.89	74.4	101.34	1.13	4.11
November	S02	-0.0007		1.89	74.4	101.34	1.13	4.11
November	S03	-0.0117	-0.0858	3.57	65.19	101.28	1.12	4.03
November	S04	-0.0006	-0.1864	3.57	65.19	101.28	1.12	4.03
November	95116	-0.0039	-0.1207	2.68	51.24	101.85	1.43	2.98
November	S05	0.0056	-0.0881	0.32	65.52	101.91	1.39	3.25
November	S06	-0.0635		0.32	65.52	101.91	1.39	3.25
November	S08	0.0062		9.44	30.84	101.65	1.91	2.79
November	95305		-0.2624	4.94	53.5	100.91	0.76	3.62
November	95306		0.0123	8.77	45.88	100.86	2.33	3.99
November	95307			4.94	53.5	100.91	0.76	3.62
November	95308		-0.0899	8.37	47.4	100.82	2.14	4.01
November	S13	0.0139	0.0238	-0.47	69.75	101.1	0.72	3.28
November	S14	-0.0032		1.21	62.47	101.02	0.98	3.29
November	S15	-0.0008	0.0682	1.21	62.47	101.02	0.98	3.29
November	S16	0.0163	-0.0084	2.35	79.14	100.26	1.74	4.51
November	S17	-0.0121	0.0256	2.02	86.13	100.22	1.56	4.8
November	S18	-0.018	0.0435	2.13	91.43	100.15	1.47	5.13
November	95308	-0.0113	-0.1397	-3.98	47.16	100.19	3.93	1.73
November	S19	-0.0189	0.0033	-3.98	47.16	100.19	3.93	1.73
November	S20	-0.007	-0.1559	-3.98	47.16	100.19	3.93	1.73
November	S21	0.0119	0.0207	-3.98	47.16	100.19	3.93	1.73
November	95132	-0.0175	-0.0794	-6.04	88.67	99.04	1.45	2.81
November	S22	-0.0046		-7.13	92.19	99.21	1.57	2.69
November	95194	0.006		-6.1	69.28	101.64	2.62	2.18
November	95229	-0.0123		-7.11	72.99	101.58	2.45	2.14
November	95230	-0.0095	-0.1345	-6.1	69.28	101.64	2.62	2.18
November	95306	0.0088	0.0526	-6.1	69.28	101.64	2.62	2.18
November	95027			-6.44	90.27	98.3	1.28	2.78
November	95090	-0.0178	-0.1694	-6.44	90.27	98.3	1.28	2.78
November	95150	-0.0102		-7.21	88.28	98.31	0.86	2.57
November	95314	-0.0052	-0.0014	-7.21	88.28	98.31	0.86	2.57
November	95035	0.0067	-0.2914	-2.19	81.08	100.26	3.26	3.38
November	95136	-0.0101		-3.26	79.48	100.08	3.04	3.07
November	95149	0.0035	0.106	-3.26	79.48	100.08	3.04	3.07
November	95317	0.0028		-3.51	78.93	100.05	2.73	3
November	95213	-0.0054	-0.1465	-1.79	74.9	101.64	2.03	3.21
November	95320	-0.0005		-1.79	74.9	101.64	2.03	3.21
December	95033	0.0127		0.49	96.93	100.08	0.06	4.86
December	95041	0.0007		0.64	96.9	100.08	0.32	4.91
December	95194	-0.0129	0.1727	0.69	96.96	100.07	0.19	4.93
December	95011	-0.0031	0.0724	3.52	94.56	99.32	1.29	5.83
December	95111	-0.0032	-0.0434	2.38	95.73	99.25	1.78	5.46
December	95331	-0.0055	-0.0994	2.38	95.73	99.25	1.78	5.46
December	95136	0.0018	0.091	0.53	97.36	98.54	0.19	4.9
December	95145	0.003		0.53	97.36	98.54	0.19	4.9
December	95323	0.0105	-0.1519	0.53	97.36	98.54	0.19	4.9
December	95136	-0.009		-11.32	86.65	101.08	0.79	1.85
December	95150	0.0071	-0.1849	-8.29	74.23	100.88	1.77	1.99
December	95196	0.0032	-0.0606	-8.29	74.23	100.88	1.77	1.99
December	95032	0.0141		6.84	89.7	97.96	3.66	6.88
December	95164	-0.0152	-0.088	7.52	88.95	97.99	3.57	7.13
December	95165	-0.0077	-0.1966	6.84	89.7	97.96	3.66	6.88
December	95343	0.0161	-0.1838	8.73	89.57	98.04	3.79	7.76
December	95202	-0.0007	-0.0648	-0.77	95.01	97.08	1.11	4.37
December	95214	0.0003	-0.195	-0.77	95.01	97.08	1.11	4.37
December	95347	0.0087	-0.0357	-0.21	93.93	97.03	1.12	4.49
December	95139	-0.0006	0.1059	-4.08	82.39	99.35	3.62	3
December	95168	0.0101	-0.0311	-3.37	77.56	99.37	3.97	2.97
December	95188	-0.0026	0.2391	-5.57	84.16	99.5	2.85	2.76
December	95193	0.0366	0.1632	-5.57	84.16	99.5	2.85	2.76
December	95175	-0.0145	-0.0645	-6.72	90.35	99.34	0.05	2.72
December	95202	-0.0532		-6.72	90.35	99.34	0.05	2.72
December	95351	0.0215	-0.0702	-6.11	89.71	99.32	0.49	2.82
December	95352	0.0125	0.0076	-6.11	89.71	99.32	0.49	2.82
December	95133	-0.0063		-8.54	92.66	97.31	3.86	2.44
January	95037	-0.0297	0.2104	-6.39	88.04	100.17	1.71	2.72
January	95038	0.0056	-0.0086	-6.03	80.59	100.07	2.4	2.55
January	95136	0.0112	0.1036	-5.32	81.67	99.78	2.44	2.72
January	95150	-0.0027	-0.0862	-5.32	81.67	99.78	2.44	2.72
January	95214		0.1428	-4.07	91.38	99.87	1.94	3.33
January	95358		-0.0373	-4.07	91.38	99.87	1.94	3.33
January	95359		-0.1292	-3.97	86.61	99.87	2.08	3.18
January	95074	0.0031	0.0563	-7.84	79.93	100.55	1.8	2.22
January	95210	-0.0149	0.0641	-7.91	81.75	100.61	2.03	2.26
January	95213	-0.0081	0.0266	-7.84	79.93	100.55	1.8	2.22
January	95029	0.0049	-0.0213	-12.04	83.95	98.6	1.47	1.7
January	95263	-0.0111	-0.066	-12.4	82.61	98.68	1.36	1.63
January	95354	0.0059	0.0327	-17.14	85.22	99.07	0.34	1.16
January	95362		-0.0116	-18.33	73.72	98.68	3.76	0.91
January	95363		0.0357	-18.33	73.72	98.68	3.76	0.91
January	95210	-0.0029		-19.71	68.62	99.72	2.23	0.76
January	95364	0.0022	0.2064	-19.39	67.88	99.68	2.31	0.77
January	95150	-0.0028	-0.0504	-6.89	79.74	99.33	1.65	2.37
January	95230	0.0037	0.0489	-6.95	79.66	99.33	1.71	2.36
January	95214			-10.56	73.14	99.94	1.49	1.66
January	95262		0.216	-11.89	76.97	99.94	0.91	1.58
January	95361			-10.56	73.14	99.94	1.49	1.66
January	95362			-10.56	73.14	99.94	1.49	1.66
January	95032	0.0161	0.2945	-13.94	72.2	100.09	1.3	1.26
January	95365	0.0083	0.0027	-16.31	73.76	100.29	0.93	1.07
January	95366	-0.0026	0.2014	-16.31	73.76	100.29	0.93	1.07
January	95367	-0.0056	0.013	-16.31	73.76	100.29	0.93	1.07
February	95092	-0.0017	0.1263	-15.24	69.24	100.68	0.78	1.09
February	95253	0.0052		-18.15	77.77	101.02	0.84	0.97
February	95265		0.0827	-18.15	77.77	101.02	0.84	0.97
February	95301	-0.0036	-0.0618	-16.6	73.4	100.95	0.85	1.04
February	95093	0.0013	0.2176	-7.68	60.11	100.25	1.88	1.69
February	95094	0.0161	0.0617	-14.38	71.56	100.57	1.35	1.21
February	95252	-0.0031	0.1489	-14.38	71.56	100.57	1.35	1.21
February	95310	0.0224	0.0539	-18.05	75.61	100.58	1.03	0.95
February	95279	0.0113	0.1099	-5.85	66.79	99.48	3.09	2.14
February	95221	0.0053	0.232	-11.75	75.72	100.06	1.19	1.57
February	95237	-0.0116	0.0064	-11.75	75.72	100.06	1.19	1.57
February	95270	0.0032	0.0972	-11.75	75.72	100.06	1.19	1.57
February	95337	-0.0004	0.0059	-11.75	75.72	100.06	1.19	1.57
February	95222	0.0233	0.0528	-8.93	89.44	98.62	1.24	2.29
February	95236	-0.0096	0.0883	-9.01	89.91	98.71	1.37	2.29
February	95271	0.0079	0.2001	-9.01	89.91	98.71	1.37	2.29
February	95272	0.0302	-0.0227	-8.93	89.44	98.62	1.24	2.29
February	95219	-0.0052	0.0918	-17.06	72.43	99.11	1.75	0.99
February	95269	0.0026	0.0871	-13.52	64.65	99.07	3.43	1.17
February	95345	0.0162	0.0237	-17.06	72.43	99.11	1.75	0.99
February	95216	-0.0072	0.1946	-10.04	68.41	98.77	2.69	1.61
February	95240	0.0058	0.1	-10.04	68.41	98.77	2.69	1.61
February	95244	-0.0084	0.2423	-10.04	68.41	98.77	2.69	1.61
February	95335	-0.0018	0.2293	-10.04	68.41	98.77	2.69	1.61
February	95217	0.0051	-0.002	-17.6	58.65	99.56	2.29	0.77
February	95242	-0.0007	-0.0048	-17.6	58.65	99.56	2.29	0.77
February	95332	-0.0097	0.1704	-14.71	45.64	99.4	2.19	0.75
February	95346	-0.0102	-0.0281	-16.54	51.93	99.51	2.25	0.74
February	95264	0.0054	-0.2845	-10.25	82.8	98.72	2.26	1.92
February	95283	0.0387	0.099	-10.89	80.54	98.79	2	1.78
February	95284	-0.0037	0.1302	-10.89	80.54	98.79	2	1.78
February	95286	-0.026	0.2028	-9.62	87.38	98.5	1.64	2.12
February	95214	0.0201		-0.22	94.83	98.66	1.8	4.53
February	95215	0.0193	-0.0188	-0.22	94.83	98.66	1.8	4.53
February	95356	0.0212	0.0959	0.06	95.3	98.5	1.88	4.64
February	95363	-0.0066	0.1963	-0.22	94.83	98.66	1.8	4.53
February	95145	0.0014	-0.0367	-3.4	95.19	97.94	1.87	3.64
February	95321	-0.0076	0.2163	-3.49	96.02	97.9	1.51	3.65
February	95029	0.0153	-0.0201	-9.3	78.86	99.86	2.51	1.96
February	95041	0.0103		-9.18	80.74	99.85	2.34	2.03
February	95293	0.001		-9.29	79.08	99.81	2.74	1.97
February	95132	-0.0025	0.159	-1.36	31.63	99.91	1.96	1.4
February	95215	0.023	0.1805	-9.28	55.66	100.42	1.54	1.39
February	95263	0.0289	0.0069	-1.36	31.63	99.91	1.96	1.4
February	95375	-0.0003	0.0611	-2.16	32.28	99.98	2.36	1.35
February	95202	0.0098	0.1378	-5.02	49.1	99.62	1	1.67
February	95214	0.018	0.153	-5.02	49.1	99.62	1	1.67
February	95359	0.0267	0.1653	-5.02	49.1	99.62	1	1.67
February	95362	0.0278	0.1016	-5.14	50.62	99.72	1.24	1.71
February	95259	0.0238	0.0603	-17.47	48.38	99.94	4.02	0.64
February	95360	0.0179	0.1317	-17.47	48.38	99.94	4.02	0.64
February	95363	0.0106	0.2562	-14.48	46.01	99.89	3.11	0.77
February	95378	-0.0168	0.0627	-14.46	49.48	99.94	3.53	0.83
March	95133	-0.0008	-0.1992	-15.31	45.9	101.64	3.39	0.72
March	95215	0.0304	0.2229	-19.28	53.91	101.65	3.22	0.62
March	95230		0.0415	-19.28	53.91	101.65	3.22	0.62
March	95030	0.0115		-9.41	40.03	101.72	2.09	0.99
March	95036	0.0064	0.1518	-11.74	44.75	101.78	1.8	0.93
March	95214	0.0198	0.2169	-3.98	90.62	101.11	1.58	3.33
March	95289	0.0079	0.2402	-3.12	90.48	101.01	1.76	3.53
March	95373	-0.0024	0.106	-3.98	90.62	101.11	1.58	3.33
March	95097	-0.0049	0.2408	1.46	30.41	101.14	2.4	1.63
March	95142	-0.0139	0.1849	3.28	31.52	101.04	2.62	1.42
March	95145	0.0046	0.1091	1.46	30.41	101.14	2.4	1.63
March	95356	0.0067	0.2378	-1.03	31.52	101.2	2.07	1.42
March	95075	-0.0233	0.2304	3.05	46.24	100.24	2.59	2.76
March	95202	-0.0049	0.2331	0.9	49.11	100.34	2.37	2.53
March	95358	-0.0278	0.4221	3.05	46.24	100.24	2.59	2.76
March	95391	0.0052	0.0166	0.9	49.11	100.34	2.37	2.53
March	95136	-0.0022	0.105	5.64	52.09	99.8	2.92	3.69
March	95150	-0.0765		5.37	49.41	99.79	3.49	3.44
March	95379	-0.0172	0.1851	5.6	51.7	99.81	3.31	3.66
March	95390	-0.0141	-0.053	2.54	72.17	99.81	2.28	4.16
March	95298	-0.0147		-0.94	96.75	97.82	3.97	4.4
March	95360	0.0225	0.111	-0.94	96.75	97.82	3.97	4.4
March	95373	-0.0026	0.2318	-0.94	96.75	97.82	3.97	4.4
March	95245	-0.0138	0.3829	0.53	65.06	99.7	1.21	3.27
March	95284	-0.0157	0.3852	-0.08	65.19	99.7	1.21	3.14
March	S23	-0.0237	0.2594	-0.08	65.19	99.7	1.21	3.14
March	S24	0.0001	0.2779	0.53	65.06	99.7	1.21	3.27
March	95285	-0.003	-0.0086	-3.27	82.67	99.76	1.07	3.19
March	95336	-0.004	-0.0256	-3.27	82.67	99.76	1.07	3.19
March	95371	0.0176	-0.3218	-2.81	84.88	99.75	1.46	3.38
March	S25	0.0035	0.0854	-4.04	82.1	99.8	1.15	3
March	95264	-0.0063	0.1035	-2.88	68.05	99.51	2.23	2.7
March	95282	0.0112	0.352	-2.88	68.05	99.51	2.23	2.7
March	S26	0.0284	0.1016	-3.9	73.26	99.52	2.16	2.7
March	S27	-0.0254	0.2252	-3.9	73.26	99.52	2.16	2.7
March	95280	0.01	-0.0067	-4.66	77.93	99.34	1.65	2.72
March	95305	0.0075	0.0687	-4.66	77.93	99.34	1.65	2.72
March	S28	-0.0045	0.0834	-4.8	80.91	99.36	1.37	2.8
March	S29	-0.0177		-4.66	77.93	99.34	1.65	2.72
March	95287		0.1054	-0.53	50.72	99.5	3.24	2.37
March	S30		-0.3034	1.14	43.73	99.5	3.36	2.29
March	S31	-0.0038	0.0399	1.14	43.73	99.5	3.36	2.29
March	S32	-0.0159		1.14	43.73	99.5	3.36	2.29
March	95382	-0.0003	0.047	0.83	56.55	100.06	2.75	2.9
March	95390	0.0039	0.1629	0.83	56.55	100.06	2.75	2.9
March	95173	-0.0007	0.1879	0.16	35.7	100.07	1.13	1.75
March	95259	0.0082		5.77	31.66	99.89	1.77	2.26
resBMR and resMsum: residual from BMR (W) and Msum (W) corrected by body mass and sex
Tmin: Minimal ambient temperature (°C)
RHmin: Minimal relative humidity (g.m-3)
Pmin: minimal atmospheric pressure (kPa)
Wmax: Maximal wind speed (m.s-1)
AHmin: Minimal absolute humidity (g.m-3)
